# Supplementary material for: Characterization of the clade 4 non-toxigenic C. difficile isolate L-NTCD03 carrying the cfr(B) gene
Source: FEMS Microbes. 2026 Feb 23;7:xtag010. doi: 10.1093/femsmc/xtag010 (PMC12955701; doi:10.1093/femsmc/xtag010)
Supplement: xtag010_Supplemental_Files [file xtag010_supplemental_files.zip]

Archive with 2 entries (2 files):
- FEMSMC-2026-003.R1 supplementary data - reviews and author response.docx
- Nibbering_LNTCD03_feb2026_Supplemental.doc
